# Supplementary material for: Engineering Peptide Inhibitors of the HFE–Transferrin Receptor 1 Complex
Source: Molecules. 2022 Oct 4;27(19):6581. doi: 10.3390/molecules27196581 (PMC9570809; doi:10.3390/molecules27196581)
Supplement: Supplementary file 1 [file molecules-27-06581-s001.zip]

Archive with 1 entries (1 files):
- molecules-1853281-supplementary.pdf
